# Supplementary material for: Application of a High-Performance, Low-Cost Portable NDIR Sensor Monitoring System for Continuous Measurements of In Situ Soil CO2 Fluxes
Source: Sensors (Basel). 2026 Jan 23;26(3):761. doi: 10.3390/s26030761 (PMC12899407; doi:10.3390/s26030761)
Supplement: Supplementary file 1 [file sensors-26-00761-s001.zip]

Archive with 1 entries (1 files):
- sensors-4086224-supplementary.pdf
